# Supplementary material for: Expression of Mitochondrial Regulators PGC1α and TFAM as Putative Markers of Subtype and Chemoresistance in Epithelial Ovarian Carcinoma
Source: PLoS One. 2014 Sep 22;9(9):e107109. doi: 10.1371/journal.pone.0107109 (PMC4170973; doi:10.1371/journal.pone.0107109)
Supplement: Raw Data S1 — S_PCR: Gene expression raw data given as Ct, delta-Ct (DCt) and delta-delta-Ct (DDCt) values, respectively, for results shown in Figs. 1 and 4, and Fig. S5. S_Spect: Spectrophotometry raw data given as absorbances and calculations based thereupon, for results shown in Figs. 4 and S5. S_IHC: The finalized scoring of immunohistochemical stainings. (ZIP) [file pone.0107109.s007.zip]

Archive with 7 entries (6 files):
- S_IHC.xlsx
- __MACOSX/
- __MACOSX/._S_IHC.xlsx
- S_PCR.xlsx
- __MACOSX/._S_PCR.xlsx
- S_spect.xlsx
- __MACOSX/._S_spect.xlsx
