# Supplementary material for: Expression of Mitochondrial Regulators PGC1α and TFAM as Putative Markers of Subtype and Chemoresistance in Epithelial Ovarian Carcinoma
Source: PLoS One. 2014 Sep 22;9(9):e107109. doi: 10.1371/journal.pone.0107109 (PMC4170973; doi:10.1371/journal.pone.0107109)
Supplement: Raw Data S1 — S_PCR: Gene expression raw data given as Ct, delta-Ct (DCt) and delta-delta-Ct (DDCt) values, respectively, for results shown in Figs. 1 and 4, and Fig. S5. S_Spect: Spectrophotometry raw data given as absorbances and calculations based thereupon, for results shown in Figs. 4 and S5. S_IHC: The finalized scoring of immunohistochemical stainings. (ZIP) [file pone.0107109.s007.zip › S_IHC.xlsx]

## Sheet: Sheet1
Immunohistochemistry scorings
Case	Subtype	PGC1a	TFAM	ERa	MT-CO2	Lon
1	CC	Negative	Negative	Negative	Positive	ND
2	HGSC	Positive	Positive	Positive	Positive	Positive
3	HGSC	Positive	Negative	Positive	Positive	Positive
4	HGSC	Positive	Positive	Positive	Positive	Positive
5	HGSC	Positive	Positive	Positive	Positive	Positive
6	HGSC	Positive	Positive	Positive	Positive	Positive
7	HGSC	Positive	Positive	Positive	Positive	ND
8	HGSC	Positive	Positive	Positive	ND	Positive
9	HGSC	Positive	Positive	Positive	Positive	Positive
10	HGSC	Positive	Positive	Positive	Positive	Positive
11	MC	Positive	Positive	Negative	ND	ND
12	MC	Positive	Negative	Negative	Positive	Positive
13	MC	Positive	Positive	Negative	Positive	Positive
14	EC	Positive	Positive	Positive	Positive	Positive
15	HGSC	Positive	Positive	Positive	Positive	Positive
16	EC	Positive	Negative	Positive	Positive	Positive
17	EC	Positive	Positive	Positive	Positive	ND
18	CC	Positive	Positive	Negative	Positive	Positive
19	MC	Positive	Positive	Negative	Positive	Positive
20	HGSC	Positive	Positive	Positive	Positive	Positive
21	EC	Positive	Positive	Positive	Negative	Negative
22	EC	Positive	Negative	Positive	Positive	Negative
23	HGSC	Positive	Positive	Positive	Positive	Positive
24	CC	Negative	Negative	Negative	Positive	Negative
25	HGSC	Positive	Positive	Positive	Positive	Positive
26	LGSC	Positive	Positive	Positive	Positive	Positive
27	CC	Negative	Negative	Negative	Positive	Positive
28	CC	Positive	Negative	Negative	Positive	Positive
29	HGSC	Positive	Positive	Positive	Positive	Positive
30	HGSC	Positive	Positive	Positive	Positive	ND
31	CC	Positive	Positive	Positive	Positive	Positive
32	CC	Negative	Negative	Negative	Positive	Negative
33	HGSC	Negative	Negative	Positive	Negative	Positive
34	EC	Positive	Positive	Positive	Positive	Positive
35	EC	Positive	Positive	Positive	Positive	Positive
36	CC	Negative	Negative	Negative	Positive	Positive
37	EC	Positive	Positive	Negative	Positive	Negative
38	CC	Positive	Positive	Positive	Positive	Positive
39	HGSC	Positive	Negative	Positive	Positive	Positive
40	HGSC	Negative	Positive	Negative	Positive	Positive
41	MC	Positive	Positive	Negative	Positive	Negative
42	MC	Positive	Positive	Negative	Positive	Positive
43	MC	Positive	Positive	Negative	Positive	Positive
44	CC	Negative	Negative	Negative	Positive	Negative
45	EC	Positive	Positive	Negative	Positive	Negative
46	EC	Positive	Negative	Positive	Negative	Negative
47	CC	Negative	Negative	Negative	Positive	Positive
48	CC	Positive	Negative	Negative	Negative	Positive
49	CC	Negative	Negative	Negative	Positive	Positive
50	CC	Positive	Negative	Negative	Positive	Positive
51	HGSC	Positive	Positive	Positive	Positive	Positive
52	HGSC	Positive	Positive	Positive	Positive	Positive
53	HGSC	Negative	Positive	Negative	Positive	Negative
