# Supplementary material for: Expression of Mitochondrial Regulators PGC1α and TFAM as Putative Markers of Subtype and Chemoresistance in Epithelial Ovarian Carcinoma
Source: PLoS One. 2014 Sep 22;9(9):e107109. doi: 10.1371/journal.pone.0107109 (PMC4170973; doi:10.1371/journal.pone.0107109)
Supplement: Raw Data S1 — S_PCR: Gene expression raw data given as Ct, delta-Ct (DCt) and delta-delta-Ct (DDCt) values, respectively, for results shown in Figs. 1 and 4, and Fig. S5. S_Spect: Spectrophotometry raw data given as absorbances and calculations based thereupon, for results shown in Figs. 4 and S5. S_IHC: The finalized scoring of immunohistochemical stainings. (ZIP) [file pone.0107109.s007.zip › S_PCR.xlsx]

## Sheet: Sheet1
Gene expression; PCR raw data
Fig.1:
ACTB Ct value						gene Ct value									DCt									DDCt
				average	average SKOV		PGC1a			average	TFAM			average		PGC1a			average SKOV	TFAM			average SKOV		PGC1a					TFAM
	1	2	3				1	2	3		1	2	3			1	2	3		1	2	3			1	2	3	AVERAGE	SE	1	2	3	AVERAGE	SE
Skov-3	19.9596	17.9533	19.0039	18.9722	18.9722	Skov-3	23.2461	23.2647	22.8316	23.1141	23.8788	23.6167	23.784	23.7599	Skov-3	4.27382	4.29248	3.85931	4.14187	4.9066	4.64445	4.81179	4.78761	Skov-3	0.912598	0.900869	1.21635	1.00994	0.103261	0.920837	1.10433	0.983378	1.00285	0.0538556
Skov-3-R	19.2689	19.4489	18.7106	19.1428	18.9722	Skov-3-R	30.3391	32.3559	29.0285	30.5745	25.9428	26.6053	25.6597	26.0693	Skov-3-R	11.1963	13.2131	9.88576	4.14187	6.80005	7.46255	6.51689	4.78761	Skov-3-R	0.00752342	0.001859	0.0186602	0.00934755	0.00493511	0.247854	0.15659	0.301602	0.235349	0.0423258
																													p-value	0.000361264	***
Fig.4:																													p-value	0.000637618	***
ACTB Ct value						gene Ct value					DCt					DDCt
				average	average SKOV		ERalpha			average		ERalpha			average SKOV		ERalpha
	1	2	3				1	2	3			1	2	3			1	2	3	AVERAGE	SE
Skov-3	19.3179	20.8718	20.9409	20.3769	20.3769	Skov-3	24.2888	23.7698	23.9255	23.9947	Skov-3	3.91189	3.3929	3.54865	3.61781	Skov-3	0.815592	1.16871	1.04911	1.01114	0.103689
Skov-3-R	19.9689	19.9931	20.0962	20.0194	20.3769	Skov-3-R	33.3797	32.4565	34.1416	33.3259	Skov-3-R	13.3603	12.4371	14.1222	3.61781	Skov-3-R	0.0011674	0.00221368	0.000688425	0.0013565	0.000450342
																			p-value	0.00062268	***
Fig. S5:
ACTB Ct value						gene Ct value									DCt									DDCt
				average	average siCtrl		PGC1a			average	TFAM			average		PGC1a			average siCtrl	TFAM			average siCtrl		PGC1a					TFAM
	1	2	3				1	2	3		1	2	3			1	2	3		1	2	3			1	2	3	AVERAGE	SE	1	2	3	AVERAGE	SE
siCtrl	19.2924	19.5892	19.5948	19.4921	19.4921	siCtrl	26.7939	27.1281	26.4427	26.7882	24.0281	24.1455	23.9858	24.0531	siCtrl	7.30175	7.63591	6.95058	7.29608	4.53595	4.65339	4.49362	4.56099	siCtrl	0.996079	0.790133	1.27059	1.01893	0.139167	1.01751	0.937957	1.0478	1.00109	0.032755
siPGC1a	19.6586	19.8187	20.2721	19.9164	19.4921	siPGC1a	28.4269	28.8889	28.3802	28.5653	24.3794	24.3764	24.9745	24.5768	siPGC1a	8.51046	8.97241	8.46374	7.29608	4.46292	4.46001	5.0581	4.56099	siPGC1a	0.430957	0.312877	0.445143	0.396326	0.0419249	1.07034	1.0725	0.708521	0.950455	0.120968
																													p-value	0.706862	n.s
																													p-value	0.0128103	*
