# Supplementary material for: Expression of Mitochondrial Regulators PGC1α and TFAM as Putative Markers of Subtype and Chemoresistance in Epithelial Ovarian Carcinoma
Source: PLoS One. 2014 Sep 22;9(9):e107109. doi: 10.1371/journal.pone.0107109 (PMC4170973; doi:10.1371/journal.pone.0107109)
Supplement: Raw Data S1 — S_PCR: Gene expression raw data given as Ct, delta-Ct (DCt) and delta-delta-Ct (DDCt) values, respectively, for results shown in Figs. 1 and 4, and Fig. S5. S_Spect: Spectrophotometry raw data given as absorbances and calculations based thereupon, for results shown in Figs. 4 and S5. S_IHC: The finalized scoring of immunohistochemical stainings. (ZIP) [file pone.0107109.s007.zip › S_spect.xlsx]

## Sheet: Sheet1
Spectrophotometry raw data
Fig.4:
Glycogen assay
	1	450nm			450nm-blank				ave	stDEV	fold parental				ave	stDEV
	0.0592	SKOV-3	0.5703	0.5564	SKOV-3	0.509733	0.495833	SKOV-3	0.502783	0.00982878	SKOV-3	1.05448	1.02572	SKOV-3	1.0401	0.0203326
		SKOV-3-R	0.6517	0.6521	SKOV-3-R	0.591133	0.591533	SKOV-3-R	0.591333	0.000282843	SKOV-3-R	1.22287	1.22369	SKOV-3-R	1.22328	0.000585111
	2	450nm			450nm-blank				ave	stDEV	fold parental				ave	stDEV
	0.0631	SKOV-3	0.508	0.4957	SKOV-3	0.447433	0.435133	SKOV-3	0.441283	0.00869741	SKOV-3	0.925596	0.900152	SKOV-3	0.912874	0.0179922
		SKOV-3-R	0.653	0.6352	SKOV-3-R	0.592433	0.574633	SKOV-3-R	0.583533	0.0125865	SKOV-3-R	1.22556	1.18873	SKOV-3-R	1.20714	0.0260374
	3	450nm			(450nm*dilution factor)-blank				ave	stDEV	fold parental				ave	stDEV
	0.0594	SKOV-3	0.2789	0.2878	SKOV-3	0.497233	0.515033	SKOV-3	0.506133	0.0125865	SKOV-3	1.02862	1.06544	SKOV-3	1.04703	0.0260374
		SKOV-3-R	0.3778	0.3744	SKOV-3-R	0.695033	0.688233	SKOV-3-R	0.691633	0.00480833	SKOV-3-R	1.4378	1.42373	SKOV-3-R	1.43077	0.00994689
blank ave	0.0605667
par ave	0.4834				figure data	1	2	3	ave	SE
					SKOV-3	1.0401	0.912874	1.04703	1	0.0436089
					SKOV-3-R	1.22328	1.20714	1.43077	1.28706	0.072003
						p-value	0.0270238	*
Fig.S4:
SRB growth assay
SKOV-3 p.16	#1	(565-690)nm				SKOV-3 p.17	#2	(565-690)nm				SKOV-3 p.20	#3	(565-690)nm				SKOV-3 p.23	#4	(565-690)nm
SKOV-3	1	2	3	AVERAGE	STDEV	SKOV-3	1	2	3	AVERAGE	STDEV	SKOV-3	1	2	3	AVERAGE	STDEV	SKOV-3	1	2	3	AVERAGE	STDEV	0h average
0h	0.3673	0.3714	0.374	0.3709	0.00337787	0h	0.4107	0.4286	0.452695	0.430665	0.0210738	0h	0.458884	0.472177	0.4184	0.44982	0.0280106	0h	0.4313	0.4196	0.4177	0.422867	0.00736501	0.419
72h	2.1666	2.1684	2.2216	2.18553	0.0312476	72h	2.3468	2.2828	2.2643	2.29797	0.0432907	72h	2.1881	2.1893	2.177	2.1848	0.00678159	72h	2.1265	2.1675	2.1697	2.15457	0.0243313
SKOV-3-R p.25	#1	(565-690)nm				SKOV-3-R p.26	#2	(565-690)nm				SKOV-3-R p.28	#3	(565-690)nm				SKOV-3-R p.20	#4	(565-690)nm
SKOV-3-R	1	2	3	AVERAGE	STDEV	SKOV-3-R	1	2	3	AVERAGE	STDEV	SKOV-3-R	1	2	3	AVERAGE	STDEV	SKOV-3-R	1	2	3	AVERAGE	STDEV	0h average
0h	0.42795	0.44385	0.44245	0.438083	0.0088036	0h	0.5156	0.5115	0.4901	0.505733	0.0136932	0h	0.46125	0.4269	0.4308	0.43965	0.0188075	0h	0.4361	0.4298	0.4193	0.4284	0.00848705	0.453
72h	1.64665	1.57355	1.51545	1.57855	0.0657428	72h	1.87075	1.81125	1.98615	1.88938	0.0889264	72h	1.69485	1.77505	1.77235	1.74742	0.0455441	72h	1.93585	1.98514	1.92235	1.94778	0.0330513
SKOV-3 p.16	#1	fold 0h				SKOV-3 p.17	#2	fold 0h				SKOV-3 p.20	#3	fold 0h				SKOV-3 p.23	#4	fold 0h				Pooled data
SKOV-3	1	2	3	AVERAGE	STDEV	SKOV-3	1	2	3	AVERAGE	STDEV	SKOV-3	1	2	3	AVERAGE	STDEV	SKOV-3	1	2	3	AVERAGE	STDEV	AVERAGE	STERROR
0h	0.877526	0.887322	0.893533	0.886127	0.00807016	0h	0.981214	1.02398	1.08155	1.02891	0.0503479	0h	1.09633	1.12809	0.999611	1.07468	0.0669208	0h	1.03043	1.00248	0.997938	1.01028	0.0175959	1	0.0402962
72h	5.17628	5.18058	5.30768	5.22152	0.0746545	72h	5.6068	5.4539	5.4097	5.49013	0.103427	72h	5.22765	5.23052	5.20113	5.21976	0.0162021	72h	5.08048	5.17843	5.18369	5.14753	0.0581306	5.26974	0.0754603
SKOV-3-R p.25	#1	fold 0h				SKOV-3-R p.26	#2	fold 0h				SKOV-3-R p.28	#3	fold 0h				SKOV-3-R p.20	#4	fold 0h				Pooled data
SKOV-3-R	1	2	3	AVERAGE	STDEV	SKOV-3-R	1	2	3	AVERAGE	STDEV	SKOV-3-R	1	2	3	AVERAGE	STDEV	SKOV-3-R	1	2	3	AVERAGE	STDEV	AVERAGE	STERROR
0h	0.944772	0.979873	0.976783	0.967143	0.0194354	0h	1.13827	1.12922	1.08198	1.11649	0.03023	0h	1.01829	0.942453	0.951063	0.970601	0.0415207	0h	0.962764	0.948856	0.925675	0.945765	0.0187366	1	0.0392169
72h	3.63526	3.47388	3.34561	3.48491	0.145138	72h	4.12999	3.99864	4.38476	4.17113	0.19632	72h	3.74167	3.91872	3.91276	3.85772	0.100546	72h	4.27371	4.38253	4.24391	4.30005	0.0729663	3.95345	0.181707
